# Supplementary material for: An m6A-Driven Prognostic Marker Panel for Renal Cell Carcinoma Based on the First Transcriptome-Wide m6A-seq
Source: Diagnostics (Basel). 2023 Feb 21;13(5):823. doi: 10.3390/diagnostics13050823 (PMC10001021; doi:10.3390/diagnostics13050823)
Supplement: Supplementary file 1 [file diagnostics-13-00823-s001.zip]

Archive with 1 entries (1 files):
- diagnostics-2223341-supplementary.pdf
